# Supplementary material for: The Distinct Role of the HDL Receptor SR-BI in Cholesterol Homeostasis of Human Placental Arterial and Venous Endothelial Cells
Source: Int J Mol Sci. 2022 May 11;23(10):5364. doi: 10.3390/ijms23105364 (PMC9141204; doi:10.3390/ijms23105364)
Supplement: Supplementary file 1 [file ijms-23-05364-s001.zip]

Archive with 1 entries (1 files):
- ijms-1600049-supplementary.pdf
